# Supplementary material for: Stage-Specific Changes in the Water, Na+, Cl- and K+ Contents of Organelles during Apoptosis, Demonstrated by a Targeted Cryo Correlative Analytical Approach
Source: PLoS One. 2016 Feb 11;11(2):e0148727. doi: 10.1371/journal.pone.0148727 (PMC4807926; doi:10.1371/journal.pone.0148727)
Supplement: S1 Table — (XLSX) [file pone.0148727.s011.xlsx]

## Sheet: Cell 2
Time (h)	Nuclear	Percentage of		MeanTMRE	Percentage of
	volume	nuclear volume		intensity	TMRE intensity
	in µm3	at time 0			at time 0,91 h
0	1027.17	100		114640
0.0833378	1215.93	118.377		130340
0.166674	1028.18	100.098		98534.3
0.250007	1188.23	115.68		97929.2
0.333342	1087.52	105.875		77627.6
0.416678	1137.63	110.754		71053.6
0.500014	1143.93	111.367		75136
0.583352	1114.93	108.543		75103.9
0.666686	1197.01	116.534		73314.6
0.750019	1012.97	98.6174		59468.5
0.833357	1198.8	116.709		67079.4
0.916689	1033.77	100.642		57489.3	100
1.00002	1207.07	117.514		64539.3	112.263
1.08336	1107.55	107.825		50443.7	87.7445
1.1667	1188.65	115.721		48288.2	83.995
1.25003	1157.12	112.651		45608.8	79.3344
1.33337	1165.69	113.485		46074.8	80.145
1.4167	1158.35	112.771		53599.8	93.2344
1.50004	1137.4	110.731		47838	83.212
1.58337	1196.86	116.52		53433.5	92.945
1.66671	1059.53	103.151		47853.4	83.2388
1.75005	1255.29	122.208		54689.5	95.1299
1.83338	1113.37	108.392		51898.4	90.2749
1.91671	1257.73	122.446		57574.8	100.149
2.00005	1173.36	114.232		55166.6	95.9597
2.08339	1213.37	118.127		56985.9	99.1243
2.16672	1219.35	118.71		59594.6	103.662
2.25006	1156.7	112.611		55889.4	97.217
2.33339	1278.25	124.443		57778.7	100.503
2.41673	1110.89	108.151		58080.3	101.028
2.50006	1342.63	130.712		71169.3	123.796
2.5834	1108.35	107.903		56678.7	98.59
2.66674	1306.5	127.194		72286.5	125.739
2.75007	1212.16	118.009		61338.4	106.695
2.8334	1240.26	120.745		60302.1	104.893
2.91674	1278.57	124.475		65560.6	114.04
3.00008	1153.14	112.264		55585.1	96.6877
3.08341	1301.84	126.74		58138.6	101.129
3.16674	1135.47	110.543		46982	81.723
3.25008	1351.6	131.584		58956.7	102.552
3.33342	1168.98	113.806		53824.9	93.626
3.41675	1325.84	129.077		50219.1	87.3538
3.50009	1197.21	116.554		47315.1	82.3024
3.58342	1296.46	126.216		47781.6	83.1139
3.66676	1306.67	127.211		53632.9	93.292
3.75009	1195.04	116.343		44443	77.3065
3.83343	1400.56	136.351		42795.5	74.4408
3.91676	1134.11	110.411		42180.2	73.3706
4.0001	1340.04	130.459		53149.3	92.4508
4.08344	1177.65	114.649		43364.3	75.4301
4.16677	1331.52	129.63		60665	105.524
4.25011	1247.04	121.405		57342.8	99.7451
4.33344	1272.67	123.9		54889	95.4769
4.41678	1311.63	127.693		57205.3	99.5059
4.50011	1258.42	122.513		19942.8	34.6895
4.58345	1310.34	127.567		10491.5	18.2495
4.66678	1076.12	104.765		9392.54	16.3379
4.75012	1170.37	113.941		10597.1	18.4332
4.83345	915.667	89.1445		10869	18.906
4.91679	995.455	96.9122		7260.7	12.6297
5.00012	831.141	80.9155		7678.33	13.3561
5.08346	845.835	82.346		10702.8	18.617
5.1668	808.548	78.7159		16054.9	27.9268
5.25013	827.492	80.5602		18847.6	32.7846
5.33346	849.37	82.6901		25027.6	43.5344
5.4168	718.676	69.9665		17181.4	29.8862
5.50014	761.96	74.1804		13387	23.286
5.58347	595.579	57.9824		13578	23.6183
5.66681	655.902	63.8551		16050.5	27.9191
5.75014	559.812	54.5003		22147.6	38.5246
5.83348	603.427	58.7464		29377.9	51.1016
5.91681	578.182	56.2887		33072.2	57.5276
6.00015	575.267	56.0049		34472.5	59.9633
6.08349	616.381	60.0076		33735	58.6804
6.16682	502.722	48.9423		17624	30.6562
6.25015	592.865	57.7182		18588.9	32.3346
6.33349	510.952	49.7436		8756.14	15.2309
6.41683	603.07	58.7117		5079.45	8.83547
6.50016	522.375	50.8557		4299.77	7.47926
6.5835	615.775	59.9486		8007.36	13.9284
6.66683	524.252	51.0384		4305.06	7.48845
6.75017	632.712	61.5975		3971.83	6.90882
6.8335	531.901	51.7831		4149.72	7.21824
6.91684	627.701	61.1096		4685.2	8.14969
7.00018	533.987	51.9861		4134.23	7.19129
7.08351	599.446	58.3589		4461.79	7.76107
7.16685	592.535	57.6861		5372.82	9.34576
7.25018	563.323	54.8421		9092.91	15.8167

## Sheet: Cell 5
Time (h)	Nuclear	Percentage of		MeanTMRE	Percentage of
	volume	nuclear volume		intensity	TMRE intensity
	in µm3	at time 0			at time 0,91 h
0	488.221	100		142036
0.0833378	589.447	120.734		144154
0.166674	501.267	102.672		119488
0.250007	575.944	117.968		120807
0.333342	494.505	101.287		106745
0.416678	527.654	108.077		103055
0.500014	511.549	104.778		95739.3
0.583352	495.864	101.565		87375.7
0.666686	520.389	106.589		87473.5
0.750019	411.663	84.319		65892.5
0.833357	476.403	97.5794		70775.4
0.916689	427.148	87.4907		60550.2	100
1.00002	556.156	113.915		71115	117.448
1.08336	509.508	104.36		63221	104.411
1.1667	537.006	109.992		63801.6	105.37
1.25003	535.72	109.729		61310.2	101.255
1.33337	524.6	107.451		59308.8	97.9498
1.4167	500.307	102.476		58198.4	96.1159
1.50004	509.249	104.307		55131.2	91.0504
1.58337	518.948	106.294		57440.1	94.8635
1.66671	456.638	93.531		49542.9	81.8212
1.75005	588.111	120.46		60312	99.6065
1.83338	493.691	101.12		55352.1	91.4151
1.91671	569.058	116.557		61696	101.892
2.00005	532.835	109.138		58162.6	96.0567
2.08339	567.669	116.273		59428.2	98.147
2.16672	561.893	115.09		62422.6	103.092
2.25006	546.597	111.957		59151.1	97.6894
2.33339	581.752	119.158		64043.5	105.769
2.41673	499.481	102.306		57122	94.3382
2.50006	621.414	127.281		68829.9	113.674
2.5834	514.452	105.373		57131.3	94.3536
2.66674	598.803	122.65		68766	113.569
2.75007	538.568	110.312		63689.3	105.184
2.8334	560.927	114.892		60985.4	100.719
2.91674	592.703	121.401		64819.8	107.051
3.00008	519.901	106.489		57052.3	94.2232
3.08341	594.984	121.868		65092	107.501
3.16674	521.247	106.765		60297.7	99.583
3.25008	625.412	128.1		63946	105.608
3.33342	520.018	106.513		52277.4	86.3372
3.41675	607.156	124.361		61465.3	101.511
3.50009	530.182	108.595		56007.3	92.4973
3.58342	586.243	120.077		63747.8	105.281
3.66676	607.678	124.468		62300.8	102.891
3.75009	549.365	112.524		57835.2	95.5161
3.83343	648.575	132.845		65661.6	108.442
3.91676	514.167	105.314		55897.4	92.3158
4.0001	631.307	129.308		62000.3	102.395
4.08344	519.044	106.313		52531.5	86.7569
4.16677	618.834	126.753		56691.3	93.627
4.25011	540.271	110.661		52450.4	86.623
4.33344	587.617	120.359		51160.5	84.4926
4.41678	582.133	119.236		52329.7	86.4235
4.50011	585.879	120.003		50164.8	82.8482
4.58345	609.139	124.767		50278.8	83.0364
4.66678	544.124	111.45		44955	74.2442
4.75012	665.745	136.361		55614.5	91.8485
4.83345	530.938	108.75		43712.8	72.1927
4.91679	633.683	129.794		51766	85.4927
5.00012	567.602	116.259		42825	70.7264
5.08346	618.923	126.771		46818.5	77.3218
5.1668	591.45	121.144		43955.3	72.5932
5.25013	614.798	125.926		43403.8	71.6823
5.33346	624.167	127.845		43577.7	71.9695
5.4168	587.317	120.297		37425.7	61.8094
5.50014	638.028	130.684		39338.8	64.9688
5.58347	550.093	112.673		30697.9	50.6982
5.66681	615.682	126.107		35070.2	57.9191
5.75014	550.523	112.761		28524.2	47.1083
5.83348	633.773	129.813		23137.6	38.2123
5.91681	563.578	115.435		13626.6	22.5046
6.00015	482.631	98.855		11018.9	18.198
6.08349	442.206	90.575		11400	18.8274
6.16682	326.083	66.79		11225.7	18.5395
6.25015	183.248	37.5338		12024.3	19.8584
6.33349	105.982	21.7078		12249	20.2294
6.41683	115.367	23.6301		11615.7	19.1836
6.50016	161.491	33.0774		11254.4	18.5869
6.5835	183.639	37.6139		12668.6	20.9224
6.66683	220.212	45.105		13163.9	21.7405
6.75017	326.42	66.8591		20035.3	33.0887
6.8335	227.423	46.582		21479.2	35.4733
6.91684	223.325	45.7426		24729.8	40.8418
7.00018	210.406	43.0965		15922	26.2955
7.08351	252.29	51.6754		15951.4	26.344
7.16685	307.334	62.9498		13964.6	23.0628
7.25018	315.618	64.6465		13266.4	21.9097

## Sheet: Cell 7
Time (h)	Nuclear	Percentage of		MeanTMRE	Percentage of
	volume	nuclear volume		intensity	TMRE intensity
	in µm3	at time 0			at time 0,91 h
0	848.01	100		139248
0.0833378	1004.48	118.452		133763
0.166674	889.949	104.946		101230
0.250007	1024.41	120.802		98084.4
0.333342	921.408	108.655		79383.5
0.416678	928.819	109.529		68801.6
0.500014	886.643	104.556		61273.3
0.583352	914.335	107.821		54927.3
0.666686	920.406	108.537		50790.6
0.750019	794.662	93.709		40778.4
0.833357	957.566	112.919		44339.8
0.916689	815.616	96.18		37188.8	100
1.00002	975.501	115.034		44455	119.538
1.08336	915.054	107.906		39820.6	107.077
1.1667	931.088	109.797		40289.3	108.337
1.25003	931.768	109.877		39533.8	106.306
1.33337	898.016	105.897		37487.7	100.804
1.4167	908.997	107.192		37357.9	100.455
1.50004	875.802	103.277		35790.5	96.2399
1.58337	914.806	107.877		36857.7	99.1094
1.66671	822.98	97.0484		33741.2	90.7295
1.75005	988.624	116.582		38994.7	104.856
1.83338	859.96	101.409		34414.4	92.5395
1.91671	946.931	111.665		38537.4	103.626
2.00005	892.904	105.294		36355.5	97.7591
2.08339	927.137	109.331		37458	100.724
2.16672	941.489	111.023		37333.6	100.389
2.25006	866.086	102.132		33086.5	88.9689
2.33339	973.894	114.845		36818.3	99.0037
2.41673	833.865	98.332		33797.2	90.8799
2.50006	1013.4	119.503		39667.4	106.665
2.5834	824.644	97.2446		33605.2	90.3638
2.66674	1001.05	118.047		39785.4	106.982
2.75007	895.362	105.584		38302.6	102.995
2.8334	890.832	105.05		38562.5	103.694
2.91674	960.698	113.289		38856.6	104.484
3.00008	831.285	98.0277		33290.6	89.5176
3.08341	971.853	114.604		39897.2	107.283
3.16674	820.014	96.6986		33806	90.9037
3.25008	1011.33	119.259		37678.5	101.317
3.33342	883.792	104.22		34036.6	91.5237
3.41675	966.758	114.003		37587	101.071
3.50009	861.895	101.637		33990.9	91.4009
3.58342	940.09	110.858		35750.5	96.1323
3.66676	970.342	114.426		39144.1	105.258
3.75009	875.711	103.267		34124.5	91.76
3.83343	1016.22	119.836		40506.7	108.922
3.91676	807.329	95.2028		33379.9	89.7577
4.0001	997.496	117.628		42746.8	114.945
4.08344	875.434	103.234		35114.2	94.4214
4.16677	975.008	114.976		40537.3	109.004
4.25011	892.699	105.27		38433	103.346
4.33344	936.281	110.409		40748.7	109.572
4.41678	929.9	109.657		42904.4	115.369
4.50011	943.619	111.275		41631.5	111.946
4.58345	1000.15	117.941		43920.2	118.1
4.66678	847.595	99.9511		37930.4	101.994
4.75012	1043.22	123.02		42201.7	113.48
4.83345	888.34	104.756		33484.8	90.0398
4.91679	1001.67	118.121		38076.3	102.386
5.00012	898.084	105.905		34824	93.6409
5.08346	967.479	114.088		36953.6	99.3675
5.1668	961.196	113.347		38081.9	102.401
5.25013	974.158	114.876		37115.3	99.8022
5.33346	936.83	110.474		36494.4	98.1326
5.4168	926.434	109.248		30482.8	81.9676
5.50014	1023.36	120.678		31512	84.7352
5.58347	861.585	101.601		26256.3	70.6027
5.66681	1018.62	120.119		28354	76.2433
5.75014	864.158	101.904		24592.7	66.1292
5.83348	970.719	114.47		24279	65.2858
5.91681	934.934	110.25		23520.4	63.2459
6.00015	936.378	110.421		20780.4	55.8779
6.08349	980.574	115.632		19483.7	52.3912
6.16682	879.364	103.697		14044.4	37.7652
6.25015	898.146	105.912		13688.6	36.8084
6.33349	734.781	86.6477		11612.2	31.225
6.41683	813.481	95.9282		11705.2	31.4749
6.50016	678.504	80.0113		10518.2	28.2833
6.5835	763.753	90.0642		12322.9	33.1361
6.66683	566.346	66.7853		11099.3	29.8457
6.75017	592.532	69.8732		13142.1	35.3388
6.8335	436.361	51.4571		11387.2	30.6198
6.91684	524.69	61.8731		15029.5	40.4139
7.00018	409.793	48.3241		12348.5	33.2049
7.08351	496.421	58.5395		13650.8	36.7066
7.16685	470.805	55.5188		12639.3	33.9869
7.25018	450.976	53.1805		13144.3	35.3448

## Sheet: Cell 9
Time (h)	Nuclear	Percentage of		MeanTMRE	Percentage of
	volume	nuclear volume		intensity	TMRE intensity
	in µm3	at time 0			at time 0,91 h
0	861.871	100		132035
0.0833378	1029.55	119.455		142132
0.166674	918.125	106.527		105986
0.250007	1021.55	118.527		117063
0.333342	980.819	113.801		98837
0.416678	992.96	115.21		98399.7
0.500014	1010.45	117.239		91202.4
0.583352	986.604	114.472		89455.7
0.666686	1004.15	116.509		84969
0.750019	898.844	104.29		68700.2
0.833357	1058.6	122.826		76194.9
0.916689	924.119	107.222		66308.8	100
1.00002	1051.18	121.965		77887	117.461
1.08336	1002.52	116.319		73600.8	110.997
1.1667	1003.27	116.406		74236	111.955
1.25003	1040.73	120.753		75802	114.317
1.33337	1004.46	116.544		71384.2	107.654
1.4167	1037.19	120.341		73624.5	111.033
1.50004	978.431	113.524		69089	104.193
1.58337	1052.01	122.062		71135.1	107.279
1.66671	953.309	110.609		66995.1	101.035
1.75005	1103.78	128.068		77932.7	117.53
1.83338	964.543	111.913		65214.8	98.3501
1.91671	1116.11	129.499		78244.9	118.001
2.00005	1033.08	119.865		69674.8	105.076
2.08339	1060.21	123.013		70915.9	106.948
2.16672	1079.98	125.307		74446.9	112.273
2.25006	1008.35	116.996		66736.2	100.645
2.33339	1148.84	133.296		78796	118.832
2.41673	996.036	115.567		70495.2	106.314
2.50006	1168.7	135.6		85896.4	129.54
2.5834	984.544	114.233		75339.4	113.619
2.66674	1119.31	129.869		89897	135.573
2.75007	1064.89	123.556		84569.3	127.539
2.8334	1082.27	125.572		85589.3	129.077
2.91674	1130.95	131.221		94840.9	143.029
3.00008	991.422	115.031		79941.6	120.56
3.08341	1121.92	130.173		93659.7	141.248
3.16674	982.486	113.995		76783	115.796
3.25008	1136.46	131.86		87932.7	132.611
3.33342	1019.83	118.328		81242.7	122.522
3.41675	1134.72	131.657		86612.6	130.62
3.50009	1058.42	122.805		85444.2	128.858
3.58342	1075.28	124.761		78980.9	119.111
3.66676	1142.58	132.569		88908.6	134.083
3.75009	1030.97	119.62		83198.5	125.471
3.83343	1214.6	140.926		98171.8	148.052
3.91676	988.456	114.687		77954.8	117.563
4.0001	1176.32	136.485		98821.2	149.032
4.08344	1001.11	116.155		83657.8	126.164
4.16677	1120.1	129.961		95409.8	143.887
4.25011	1046.28	121.396		92737.6	139.857
4.33344	1110.64	128.864		94702.3	142.82
4.41678	1114.86	129.353		98360.1	148.336
4.50011	1103.03	127.981		94274.1	142.174
4.58345	1164.17	135.075		102439	154.488
4.66678	1023.99	118.81		93259.4	140.644
4.75012	1208.05	140.166		101338	152.828
4.83345	1015.28	117.799		81443.8	122.825
4.91679	1203.65	139.655		92008.7	138.758
5.00012	1061.87	123.205		85558.7	129.031
5.08346	1138.18	132.059		87622	132.142
5.1668	1107.47	128.496		86431.1	130.346
5.25013	1114.37	129.296		84561.4	127.527
5.33346	1138.06	132.045		91612.5	138.16
5.4168	1098.32	127.434		79535.8	119.948
5.50014	1156.32	134.164		84086.8	126.811
5.58347	1022.68	118.658		68573.6	103.416
5.66681	1199.59	139.185		78567.1	118.487
5.75014	1012.02	117.421		70228.5	105.911
5.83348	1167.98	135.516		71976.3	108.547
5.91681	1089.66	126.43		68588.2	103.438
6.00015	1108.97	128.671		62196.9	93.799
6.08349	1158.64	134.433		65464.8	98.7272
6.16682	1111	128.906		59971.2	90.4423
6.25015	1181.89	137.13		47447.8	71.5559
6.33349	1162.04	134.828		22409.6	33.7959
6.41683	1128.38	130.922		11901.6	17.9488
6.50016	995.147	115.464		9586.27	14.457
6.5835	1063.23	123.363		11943.6	18.0122
6.66683	865.327	100.401		10469.5	15.7891
6.75017	925.943	107.434		11660.5	17.5852
6.8335	689.931	80.0504		8927.17	13.463
6.91684	758.137	87.9641		11166.1	16.8396
7.00018	585.417	67.924		9086.84	13.7038
7.08351	589.365	68.382		9061.86	13.6661
7.16685	483.815	56.1354		10695.2	16.1294
7.25018	451.846	52.4262		13084.5	19.7327

## Sheet: Cell 11
Time (h)	Nuclear	Percentage of		MeanTMRE	Percentage of
	volume	nuclear volume		intensity	TMRE intensity
	in µm3	at time 0			at time 0,91 h
0	869.557	100
0.0833378	1034.16	118.929		197530
0.166674	885.267	101.807		152778
0.250007	1024.53	117.822		172718
0.333342	941.223	108.242		138919
0.416678	976.184	112.262		138901
0.500014	976.435	112.291		125657
0.583352	947.075	108.915		105408
0.666686	1000.48	115.056		102767
0.750019	854.953	98.3205		76570
0.833357	1006.08	115.701		78722.4
0.916689	865.576	99.5422		67438	100
1.00002	1028.86	118.32		85335	126.538
1.08336	937.762	107.844		68624.3	101.759
1.1667	1001.51	115.174		68656.3	101.807
1.25003	991.013	113.968		65167.2	96.6327
1.33337	994.255	114.34		66602.2	98.7607
1.4167	981.927	112.923		66969.8	99.3058
1.50004	961.251	110.545		64721	95.9711
1.58337	1008.46	115.974		68264.3	101.225
1.66671	900.889	103.603		61552.9	91.2733
1.75005	1089.7	125.317		73250.5	108.619
1.83338	892.144	102.598		66652.8	98.8356
1.91671	1074.32	123.548		80261.8	119.016
2.00005	925.643	106.45		71975.4	106.728
2.08339	1020.12	117.315		77894.7	115.506
2.16672	1004.13	115.476		75376.4	111.771
2.25006	996.323	114.578		69894.9	103.643
2.33339	1091.5	125.524		75331.6	111.705
2.41673	942.533	108.392		67026.2	99.3893
2.50006	1116.6	128.41		84297	124.999
2.5834	939.115	107.999		66190.1	98.1495
2.66674	1088.03	125.125		79613.7	118.055
2.75007	1029.57	118.402		80065.3	118.724
2.8334	1033.17	118.816		79596.7	118.029
2.91674	1072.82	123.375		81754.8	121.23
3.00008	957.66	110.132		75917.1	112.573
3.08341	1085.66	124.852		93818.5	139.118
3.16674	951.326	109.404		79487.1	117.867
3.25008	1105.64	127.15		93114.8	138.075
3.33342	966.767	111.179		76748.4	113.806
3.41675	1100.4	126.547		84658.1	125.535
3.50009	999.696	114.966		78104.8	115.817
3.58342	1080.27	124.232		86491.9	128.254
3.66676	1099.37	126.428		84754.3	125.677
3.75009	992.103	114.093		75151.7	111.438
3.83343	1151.94	132.474		85585.1	126.909
3.91676	927.135	106.622		74406	110.332
4.0001	1124.44	129.311		85752.5	127.158
4.08344	959.466	110.34		78316.5	116.131
4.16677	1116.05	128.347		89680.1	132.982
4.25011	1006.8	115.784		88488.5	131.215
4.33344	1079.83	124.181		90795.9	134.636
4.41678	1066.2	122.614		92858.2	137.694
4.50011	1068.78	122.911		98015.2	145.341
4.58345	1111.05	127.772		100093	148.422
4.66678	991.269	113.997		85391.5	126.622
4.75012	1206.4	138.738		100079	148.401
4.83345	998.003	114.771		84114.1	124.728
4.91679	1155.23	132.853		93037.5	137.96
5.00012	1058.96	121.781		87424.5	129.637
5.08346	1133.13	130.311		95856.1	142.14
5.1668	1103.72	126.929		96214.4	142.671
5.25013	1121.94	129.025		104288	154.643
5.33346	1127.15	129.623		106770	158.323
5.4168	1107.26	127.336		103711	153.787
5.50014	1154.32	132.748		108943	161.545
5.58347	1005.25	115.605		96607.5	143.254
5.66681	1160.85	133.498		111044	164.66
5.75014	1012.4	116.428		94089.7	139.52
5.83348	1172.4	134.828		106906	158.525
5.91681	1127.13	129.621		96898.4	143.685
6.00015	1134.26	130.441		101493	150.498
6.08349	1166.18	134.112		100998	149.763
6.16682	1090.52	125.411		96255.6	142.732
6.25015	1176.24	135.269		105826	156.924
6.33349	1105.08	127.086		93238.4	138.258
6.41683	1191.94	137.074		104932	155.598
6.50016	1080.5	124.259		69476.2	103.022
6.5835	1203.56	138.411		22943.2	34.0211
6.66683	1064.82	122.455		14833.6	21.9959
6.75017	1053.41	121.144		17342.8	25.7166
6.8335	685.175	78.7959		16471.6	24.4248
6.91684	387.771	44.5941		15989.8	23.7103
7.00018	312.224	35.9061		12666.3	18.7821
7.08351	357.321	41.0923		14083.9	20.8841
7.16685	334.012	38.4117		13047.9	19.3479
7.25018	0.17	0.0195502		16239	24.08

## Sheet: Cell stage 0
Time (h)	Nuclear	Percentage of		MeanTMRE	Percentage of
	volume	nuclear volume		intensity	TMRE intensity
	in µm3	at time 0			at time 0,91 h
0	1347.8	100		107623
0.0833378	1557.78	115.58		122749
0.166674	1394.92	103.496		98938.6
0.250007	1549.8	114.987		102764
0.333342	1449.17	107.521		84919.5
0.416678	1501.01	111.368		85257.4
0.500014	1505.66	111.713		82262.4
0.583352	1482.68	110.008		77648
0.666686	1596.61	118.461		73923
0.750019	1376.29	102.114		62826.5
0.833357	1554.72	115.353		72163.4
0.916689	1369.49	101.609		63314.5	100
1.00002	1577.02	117.007		76719.6	121.172
1.08336	1471.97	109.213		70020.5	110.592
1.1667	1568.41	116.369		70079.5	110.685
1.25003	1581.06	117.307		67763.2	107.026
1.33337	1573.51	116.747		63559.2	100.386
1.4167	1548.5	114.891		62993.2	99.4925
1.50004	1500.26	111.312		56856.6	89.8003
1.58337	1600.46	118.747		59689.9	94.2752
1.66671	1409.52	104.58		56505.6	89.2459
1.75005	1675.58	124.32		70654	111.592
1.83338	1478.51	109.698		60841.6	96.0942
1.91671	1673.59	124.173		73034.5	115.352
2.00005	1551.19	115.091		64488	101.853
2.08339	1597.54	118.53		68981.5	108.95
2.16672	1593.18	118.206		72888.5	115.121
2.25006	1494.93	110.917		67564.9	106.713
2.33339	1659.17	123.103		73299.4	115.77
2.41673	1444.32	107.162		62840.2	99.2509
2.50006	1690.83	125.451		75810.9	119.737
2.5834	1421.83	105.493		66358.3	104.807
2.66674	1597.17	118.502		76214.5	120.374
2.75007	1549.57	114.971		71155.5	112.384
2.8334	1583.43	117.483		73643.9	116.314
2.91674	1612.85	119.666		77504.9	122.412
3.00008	1432.75	106.303		70283.6	111.007
3.08341	1664.41	123.491		76960.1	121.552
3.16674	1464.26	108.641		66119.7	104.431
3.25008	1719.17	127.554		77179.3	121.898
3.33342	1484.06	110.11		66119	104.429
3.41675	1667.66	123.732		73939.2	116.781
3.50009	1518.17	112.641		64500.4	101.873
3.58342	1641.14	121.765		70633.6	111.56
3.66676	1677.26	124.444		73319.5	115.802
3.75009	1525.96	113.219		67023.3	105.858
3.83343	1755.14	130.223		77527	122.447
3.91676	1441.44	106.948		65605.5	103.618
4.0001	1700.37	126.159		76579.2	120.95
4.08344	1484.74	110.161		64958.9	102.597
4.16677	1690.74	125.445		79471.8	125.519
4.25011	1550.48	115.038		74335	117.406
4.33344	1590.58	118.013		78420.5	123.859
4.41678	1613.7	119.729		80419.4	127.016
4.50011	1565.4	116.145		74353	117.434
4.58345	1677.74	124.48		83239	131.469
4.66678	1487.57	110.37		74914.2	118.321
4.75012	1730.92	128.426		89342.7	141.109
4.83345	1462.17	108.486		72261.9	114.132
4.91679	1708.63	126.772		85239.2	134.628
5.00012	1542.24	114.427		74720.6	118.015
5.08346	1647.26	122.219		84194.1	132.978
5.1668	1604.8	119.069		79509	125.578
5.25013	1628.76	120.846		83482.1	131.853
5.33346	1654.13	122.729		86833.4	137.146
5.4168	1589.63	117.943		82254.1	129.914
5.50014	1676.02	124.353		89642.1	141.582
5.58347	1469.17	109.006		74290.2	117.335
5.66681	1709.57	126.842		86049.8	135.908
5.75014	1473.26	109.309		71336.3	112.67
5.83348	1676.2	124.366		77106.1	121.783
5.91681	1624.04	120.496		71549.1	113.006
6.00015	1617.11	119.982		75636.8	119.462
6.08349	1680.09	124.655		76596.5	120.978
6.16682	1583.8	117.51		69898.2	110.398
6.25015	1705.64	126.551		72581.6	114.637
6.33349	1588.24	117.84		67739.3	106.989
6.41683	1705.7	126.555		68393.4	108.022
6.50016	1581.09	117.309		67744.3	106.996
6.5835	1768.09	131.184		76716	121.167
6.66683	1521.09	112.858		69609.6	109.943
6.75017	1788.71	132.714		81606.9	128.891
6.8335	1499.09	111.225		66425.6	104.914
6.91684	1850.6	137.306		82841.2	130.841
7.00018	1507.86	111.876		65044.1	102.732
7.08351	1770.56	131.367		74292.9	117.339
7.16685	1627.93	120.784		66515.4	105.056
7.25018	1711.25	126.967		64691.5	102.175
