# Supplementary material for: Stage-Specific Changes in the Water, Na+, Cl- and K+ Contents of Organelles during Apoptosis, Demonstrated by a Targeted Cryo Correlative Analytical Approach
Source: PLoS One. 2016 Feb 11;11(2):e0148727. doi: 10.1371/journal.pone.0148727 (PMC4807926; doi:10.1371/journal.pone.0148727)
Supplement: S2 Table — These data were shown in Fig 4. (XLSX) [file pone.0148727.s012.xlsx]

## Sheet: Feuil1
CTRL						ST1						ST2						ST3
	Chr	Npl	Cyt	Mit			Chr	Npl	Cyt	Mit			Chr	Npl	Cyt	Mit			Chr	Npl	Cyt	Mit
K/Na	22.5	18	12	17.5		K/Na	0.9	0.6	1.5	0.6		K/Na	2.6	2.3	3	5.5		K/Na	0.9	0.8	0.7	1.3
N/Na	275	150	85	200		N/Na	13.7	2.8	13.9	18.2		N/Na	35.4	25.2	29.5	87.5		N/Na	24.75	19	16.7	33.8
N/Na+Cl	55	30	22.7	47		N/Na+Cl	8.6	1.9	9.5	10.4		N/Na+Cl	18.6	14.6	15.5	45.5		N/Na+Cl	14.6	11	10.7	16.8
P/Na	32.5	15	11	20		P/Na	1.3	0.8	2.6	1.2		P/Na	4.4	2.5	5.7	6.3		P/Na	2.9	1	2	2.6
P/(K+Na+Cl)	1.2	0.65	0.7	0.9		P/(K+Na+Cl)	0.5	0.4	0.9	0.7		P/(K+Na+Cl)	1	0.6	1.15	0.84		P/(K+Na+Cl)	1.2	0.4	0.6	0.64
ST4						ST5						ST0						STRESS
	Chr	Npl	Cyt	Mit			Chr	Npl	Cyt	Mit			Chr	Npl	Cyt	Mit			Chr	Npl	Cyt	Mit
K/Na	0.2	0.3	0.8	0.2		K/Na	0.2	0.1	0.2	0.2		K/Na	6.1	6.5	8.1	23.3		K/Na	17.5	15	17	24
N/Na	14	17.9	17.5	20.5		N/Na	14.4	16.3	15.2	20.1		N/Na	70.25	56.5	84.3	402		N/Na	187	100	100	300
N/Na+Cl	9.8	11.2	11	13		N/Na+Cl	9.8	8.9	9.1	10.5		N/Na+Cl	29.6	20.5	27.3	86.2		N/Na+Cl	53.6	33.3	33.3	120
P/Na	1.6	0.9	1.9	1.1		P/Na	1.8	0.5	1.2	1.4		P/Na	9.4	5.8	8.8	33.7		P/Na	25	10	14	24
P/(K+Na+Cl)	0.9	0.5	0.6	0.6		P/(K+Na+Cl)	1.07	0.25	0.7	0.65		P/(K+Na+Cl)	1.5	0.6	0.8	1.13		P/(K+Na+Cl)	1.2	0.6	0.7	0.9
																																													K/Na
																																														CTRL	ST 1	ST 2	ST 3
																																													Condensed chromatin	23.1	0.9	2.6	0.9
																																													Nucleoplasm	18.6	0.6	2.3	0.75
K/Na in condensed chromatin										K/Na in nucleoplasm										N/K in condensed chromatin										N/K in nucleoplasm															Cytosol	11.3	1.5	3	0.7
	Control	Stage 1	Stage 2	Stage 3	Stage 4	Stage 5	Stage 0	Stress			Control	Stage 1	Stage 2	Stage 3	Stage 4	Stage 5	Stage 0	Stress			Control	Stage 1	Stage 2	Stage 3	Stage 4	Stage 5	Stage 0	Stress			Control	Stage 1	Stage 2	Stage 3	Stage 4	Stage 5	Stage 0	Stress							Mitochondria	17.65	0.6	5.6	1.3
K/Na	23.1	0.9	2.6	0.9	0.2	0.2	6.1	17.5		K/Na	18.6	0.6	2.3	0.75	0.3	0.1	6.7	13		N/K	11.9048	14.8684	13.3704	28.3421	73.4054	84.1071	11.4694	11.3636		N/K	8.06452	4.58333	10.9474	25.5532	57.125	126	8.475	7.8125
																				K	462	114	135	76	37	28	147	132		K	186	48	76	47	32	15	80	64
																				N	5500	1695	1805	2154	2716	2355	1686	1500		N	1500	220	832	1201	1828	1890	678	500							N/Na
K/Na in cytosol										K/Na in mitochondria																																				CTRL	ST 1	ST 2	ST 3
	Control	Stage 1	Stage 2	Stage 3	Stage 4	Stage 5	Stage 0	Stress			Control	Stage 1	Stage 2	Stage 3	Stage 4	Stage 5	Stage 0	Stress		N/K in cytosol										N/K in mitochondria															Condensed chromatin	275	13.7	35.4	24.75
K/Na	11.3	1.5	3	0.7	0.8	0.15	7.8	15.2		K/Na	17.65	0.6	5.6	1.3	0.2	0.2	24.7	23			Control	Stage 1	Stage 2	Stage 3	Stage 4	Stage 5	Stage 0	Stress			Control	Stage 1	Stage 2	Stage 3	Stage 4	Stage 5	Stage 0	Stress							Nucleoplasm	150	2.8	25.2	19
																				N/K	7.52212	9.08696	9.95652	23.1111	22.6076	102.174	10.766	6.57895		N/K	11.3314	31.7742	15.5822	25.6593	93.4828	93.6129	16.3041	15.6522							Cytosol	85	13.9	29.5	16.7
																				K	226	69	92	63	79	23	94	76		K	353	124	146	91	29	31	148	115							Mitochondria	200	18.2	87.5	33.8
N/Na in condensed chromatin										N/Na in nucleoplasm										N	1700	627	916	1456	1786	2350	1012	500		N	4000	3940	2275	2335	2711	2902	2413	1800
	Control	Stage 1	Stage 2	Stage 3	Stage 4	Stage 5	Stage 0	Stress			Control	Stage 1	Stage 2	Stage 3	Stage 4	Stage 5	Stage 0	Stress																											N/K
N/Na	275	13.7	35.4	24.75	14	14.4	70.25	187		N/Na	150	2.8	25.2	19	17.9	16.3	56.5	100		Control						Stage 1						Stage 4						Stage 0								CTRL	ST 1	ST 2	ST 3
																				control	K/Na	N/Na	N/K	P/Na			K/Na	N/Na	N/K	P/Na			K/Na	N/Na	N/K	P/Na			K/Na	N/Na	N/K	P/Na			Condensed chromatin	11.9	14.9	13.4	28.3
																				cond chrom	23.1	275	11.9	32.5		cond chrom	0.9	13.7	14.9	1.3		cond chrom	0.2	14	73.4	1.6		cond chrom	6.1	70.25	11.5	9.4			Nucleoplasm	8	4.6	11	25.6
N/Na in cytosol										N/Na in mitochondria										nucleoplasm	18.6	150	8	15		nucleoplasm	0.6	2.8	4.6	0.8		nucleoplasm	0.3	18	57.1	0.9		nucleoplasm	6.7	56.5	8.5	5.8			Cytosol	7.5	9	10	23
	Control	Stage 1	Stage 2	Stage 3	Stage 4	Stage 5	Stage 0	Stress			Control	Stage 1	Stage 2	Stage 3	Stage 4	Stage 5	Stage 0	Stress		cytosol	11.3	85	7.5	11		cytosol	1.5	13.9	9	2.6		cytosol	0.8	17.5	22.6	1.9		cytosol	7.8	84.3	10.8	8.8			Mitochondria	11.3	31.8	15.6	25.7
N/Na	85	13.9	29.5	16.7	17.5	15.2	84.3	100		N/Na	200	18.2	87.5	33.8	20.5	20.1	402	300		mitochondria	17.65	200	11.3	20		mitochondria	0.6	18.2	31.8	1.2		mitochondria	0.2	20.5	93.5	1.1		mitochondria	24.7	400	16.3	33.7
																				Stage 2						Stage 3						Stage 5						Stress
P/Na in condensed chromatin										P/Na in nucleoplasm											K/Na	N/Na	N/K	P/Na			K/Na	N/Na	N/K	P/Na			K/Na	N/Na	N/K	P/Na			K/Na	N/Na	N/K	P/Na			P/Na
	Control	Stage 1	Stage 2	Stage 3	Stage 4	Stage 5	Stage 0	Stress			Control	Stage 1	Stage 2	Stage 3	Stage 4	Stage 5	Stage 0	Stress		cond chrom	2.6	35.4	13.4	4.4		cond chrom	0.9	24.8	28.3	2.9		cond chrom	0.2	14.4	84.1	1.8		cond chrom	17.5	187	11.4	25				CTRL	ST 1	ST 2	ST 3
P/Na	32.5	1.3	4.4	2.9	1.6	1.8	9.4	25		P/Na	15	0.8	2.5	1	0.9	0.5	5.8	10		nucleoplasm	2.3	25.2	11	2.5		nucleoplasm	0.75	19	25.6	1		nucleoplasm	0.1	16.3	126	0.5		nucleoplasm	13	100	7.8	10			Condensed chromatin	32.5	1.3	4.4	2.9
																				cytosol	3	29.5	10	5.7		cytosol	0.7	16.7	23.1	0.6		cytosol	0.15	15.2	102	1.2		cytosol	15.2	100	6.6	14			Nucleoplasm	15	0.8	2.5	1
																				mitochondria	5.6	87.5	15.6	6.3		mitochondria	1.3	33.8	25.7	2.6		mitochondria	0.2	20.1	93.6	1.4		mitochondria	23	300	15.6	24			Cytosol	11	2.6	5.7	0.6
P/Na in cytosol										P/Na in mitochondria																																			Mitochondria	20	1.2	6.3	2.6
	Control	Stage 1	Stage 2	Stage 3	Stage 4	Stage 5	Stage 0	Stress			Control	Stage 1	Stage 2	Stage 3	Stage 4	Stage 5	Stage 0	Stress
P/Na	11	2.6	5.7	0.6	1.9	1.2	8.8	14		P/Na	20	1.2	6.3	2.6	1.1	1.4	33.7	24
[truncated: 4 more columns]

## Sheet: Feuil2
Water content in condensed chromatin
	Control	Stage 1	Stage 2	Stage 3	Stage 4	Stage 5	Stage 0
Water content in %	64.8	80.6	81.1	78.5	75.2	76.4	82
SEM	7.9	2.3	1.8	3.3	4.1	4.1	2.5
Water content in nucleoplasm
	Control	Stage 1	Stage 2	Stage 3	Stage 4	Stage 5	Stage 0
Water content in %	75.7	86.3	84.9	82.4	78.9	78.3	87.1
SEM	5.5	1.5	1.8	3.2	4.5	4	1.9
Water content in cytosol
	Control	Stage 1	Stage 2	Stage 3	Stage 4	Stage 5	Stage 0
Water content in %	72.7	83.5	82.3	79.3	76.4	75.1	84.7
SEM	5.8	1.1	1.6	2.7	4.9	4.7	2.5
Water content in mitochondria
	Control	Stage 1	Stage 2	Stage 3	Stage 4	Stage 5	Stage 0
Water content in %	59.4	65.4	74.3	71.6	74.2	69.9	73.6
SEM	8.8	5.6	1.6	4.4	2	5.6	3.7
