# Supplementary material for: Stage-Specific Changes in the Water, Na+, Cl- and K+ Contents of Organelles during Apoptosis, Demonstrated by a Targeted Cryo Correlative Analytical Approach
Source: PLoS One. 2016 Feb 11;11(2):e0148727. doi: 10.1371/journal.pone.0148727 (PMC4807926; doi:10.1371/journal.pone.0148727)
Supplement: S3 Table — These data were shown in Figs 5, 6 and 7. (XLSX) [file pone.0148727.s013.xlsx]

## Sheet: Feuil1
CTRL						ST1						ST2						ST3
	Chr	Npl	Cyt	Mit			Chr	Npl	Cyt	Mit			Chr	Npl	Cyt	Mit			Chr	Npl	Cyt	Mit
K/Na	22.5	18	12	17.5		K/Na	0.9	0.6	1.5	0.6		K/Na	2.6	2.3	3	5.5		K/Na	0.9	0.8	0.7	1.3
N/Na	275	150	85	200		N/Na	13.7	2.8	13.9	18.2		N/Na	35.4	25.2	29.5	87.5		N/Na	24.75	19	16.7	33.8
N/Na+Cl	55	30	22.7	47		N/Na+Cl	8.6	1.9	9.5	10.4		N/Na+Cl	18.6	14.6	15.5	45.5		N/Na+Cl	14.6	11	10.7	16.8
P/Na	32.5	15	11	20		P/Na	1.3	0.8	2.6	1.2		P/Na	4.4	2.5	5.7	6.3		P/Na	2.9	1	2	2.6
P/(K+Na+Cl)	1.2	0.65	0.7	0.9		P/(K+Na+Cl)	0.5	0.4	0.9	0.7		P/(K+Na+Cl)	1	0.6	1.15	0.84		P/(K+Na+Cl)	1.2	0.4	0.6	0.64
ST4						ST5						ST0						STRESS
	Chr	Npl	Cyt	Mit			Chr	Npl	Cyt	Mit			Chr	Npl	Cyt	Mit			Chr	Npl	Cyt	Mit
K/Na	0.2	0.3	0.8	0.2		K/Na	0.2	0.1	0.2	0.2		K/Na	6.1	6.5	8.1	23.3		K/Na	17.5	15	17	24
N/Na	14	17.9	17.5	20.5		N/Na	14.4	16.3	15.2	20.1		N/Na	70.25	56.5	84.3	402		N/Na	187	100	100	300
N/Na+Cl	9.8	11.2	11	13		N/Na+Cl	9.8	8.9	9.1	10.5		N/Na+Cl	29.6	20.5	27.3	86.2		N/Na+Cl	53.6	33.3	33.3	120
P/Na	1.6	0.9	1.9	1.1		P/Na	1.8	0.5	1.2	1.4		P/Na	9.4	5.8	8.8	33.7		P/Na	25	10	14	24
P/(K+Na+Cl)	0.9	0.5	0.6	0.6		P/(K+Na+Cl)	1.07	0.25	0.7	0.65		P/(K+Na+Cl)	1.5	0.6	0.8	1.13		P/(K+Na+Cl)	1.2	0.6	0.7	0.9
																																													K/Na
																																														CTRL	ST 1	ST 2	ST 3
																																													Condensed chromatin	23.1	0.9	2.6	0.9
																																													Nucleoplasm	18.6	0.6	2.3	0.75
K/Na in condensed chromatin										K/Na in nucleoplasm										N/K in condensed chromatin										N/K in nucleoplasm															Cytosol	11.3	1.5	3	0.7
	Control	Stage 1	Stage 2	Stage 3	Stage 4	Stage 5	Stage 0	Stress			Control	Stage 1	Stage 2	Stage 3	Stage 4	Stage 5	Stage 0	Stress			Control	Stage 1	Stage 2	Stage 3	Stage 4	Stage 5	Stage 0	Stress			Control	Stage 1	Stage 2	Stage 3	Stage 4	Stage 5	Stage 0	Stress							Mitochondria	17.65	0.6	5.6	1.3
K/Na	23.1	0.9	2.6	0.9	0.2	0.2	6.1	17.5		K/Na	18.6	0.6	2.3	0.75	0.3	0.1	6.7	13		N/K	11.9048	14.8684	13.3704	28.3421	73.4054	84.1071	11.4694	11.3636		N/K	8.06452	4.58333	10.9474	25.5532	57.125	126	8.475	7.8125
																				K	462	114	135	76	37	28	147	132		K	186	48	76	47	32	15	80	64
																				N	5500	1695	1805	2154	2716	2355	1686	1500		N	1500	220	832	1201	1828	1890	678	500							N/Na
K/Na in cytosol										K/Na in mitochondria																																				CTRL	ST 1	ST 2	ST 3
	Control	Stage 1	Stage 2	Stage 3	Stage 4	Stage 5	Stage 0	Stress			Control	Stage 1	Stage 2	Stage 3	Stage 4	Stage 5	Stage 0	Stress		N/K in cytosol										N/K in mitochondria															Condensed chromatin	275	13.7	35.4	24.75
K/Na	11.3	1.5	3	0.7	0.8	0.15	7.8	15.2		K/Na	17.65	0.6	5.6	1.3	0.2	0.2	24.7	23			Control	Stage 1	Stage 2	Stage 3	Stage 4	Stage 5	Stage 0	Stress			Control	Stage 1	Stage 2	Stage 3	Stage 4	Stage 5	Stage 0	Stress							Nucleoplasm	150	2.8	25.2	19
																				N/K	7.52212	9.08696	9.95652	23.1111	22.6076	102.174	10.766	6.57895		N/K	11.3314	31.7742	15.5822	25.6593	93.4828	93.6129	16.3041	15.6522							Cytosol	85	13.9	29.5	16.7
																				K	226	69	92	63	79	23	94	76		K	353	124	146	91	29	31	148	115							Mitochondria	200	18.2	87.5	33.8
N/Na in condensed chromatin										N/Na in nucleoplasm										N	1700	627	916	1456	1786	2350	1012	500		N	4000	3940	2275	2335	2711	2902	2413	1800
	Control	Stage 1	Stage 2	Stage 3	Stage 4	Stage 5	Stage 0	Stress			Control	Stage 1	Stage 2	Stage 3	Stage 4	Stage 5	Stage 0	Stress																											N/K
N/Na	275	13.7	35.4	24.75	14	14.4	70.25	187		N/Na	150	2.8	25.2	19	17.9	16.3	56.5	100		Control						Stage 1						Stage 4						Stage 0								CTRL	ST 1	ST 2	ST 3
																				control	K/Na	N/Na	N/K	P/Na			K/Na	N/Na	N/K	P/Na			K/Na	N/Na	N/K	P/Na			K/Na	N/Na	N/K	P/Na			Condensed chromatin	11.9	14.9	13.4	28.3
																				cond chrom	23.1	275	11.9	32.5		cond chrom	0.9	13.7	14.9	1.3		cond chrom	0.2	14	73.4	1.6		cond chrom	6.1	70.25	11.5	9.4			Nucleoplasm	8	4.6	11	25.6
N/Na in cytosol										N/Na in mitochondria										nucleoplasm	18.6	150	8	15		nucleoplasm	0.6	2.8	4.6	0.8		nucleoplasm	0.3	18	57.1	0.9		nucleoplasm	6.7	56.5	8.5	5.8			Cytosol	7.5	9	10	23
	Control	Stage 1	Stage 2	Stage 3	Stage 4	Stage 5	Stage 0	Stress			Control	Stage 1	Stage 2	Stage 3	Stage 4	Stage 5	Stage 0	Stress		cytosol	11.3	85	7.5	11		cytosol	1.5	13.9	9	2.6		cytosol	0.8	17.5	22.6	1.9		cytosol	7.8	84.3	10.8	8.8			Mitochondria	11.3	31.8	15.6	25.7
N/Na	85	13.9	29.5	16.7	17.5	15.2	84.3	100		N/Na	200	18.2	87.5	33.8	20.5	20.1	402	300		mitochondria	17.65	200	11.3	20		mitochondria	0.6	18.2	31.8	1.2		mitochondria	0.2	20.5	93.5	1.1		mitochondria	24.7	400	16.3	33.7
																				Stage 2						Stage 3						Stage 5						Stress
P/Na in condensed chromatin										P/Na in nucleoplasm											K/Na	N/Na	N/K	P/Na			K/Na	N/Na	N/K	P/Na			K/Na	N/Na	N/K	P/Na			K/Na	N/Na	N/K	P/Na			P/Na
	Control	Stage 1	Stage 2	Stage 3	Stage 4	Stage 5	Stage 0	Stress			Control	Stage 1	Stage 2	Stage 3	Stage 4	Stage 5	Stage 0	Stress		cond chrom	2.6	35.4	13.4	4.4		cond chrom	0.9	24.8	28.3	2.9		cond chrom	0.2	14.4	84.1	1.8		cond chrom	17.5	187	11.4	25				CTRL	ST 1	ST 2	ST 3
P/Na	32.5	1.3	4.4	2.9	1.6	1.8	9.4	25		P/Na	15	0.8	2.5	1	0.9	0.5	5.8	10		nucleoplasm	2.3	25.2	11	2.5		nucleoplasm	0.75	19	25.6	1		nucleoplasm	0.1	16.3	126	0.5		nucleoplasm	13	100	7.8	10			Condensed chromatin	32.5	1.3	4.4	2.9
																				cytosol	3	29.5	10	5.7		cytosol	0.7	16.7	23.1	0.6		cytosol	0.15	15.2	102	1.2		cytosol	15.2	100	6.6	14			Nucleoplasm	15	0.8	2.5	1
																				mitochondria	5.6	87.5	15.6	6.3		mitochondria	1.3	33.8	25.7	2.6		mitochondria	0.2	20.1	93.6	1.4		mitochondria	23	300	15.6	24			Cytosol	11	2.6	5.7	0.6
P/Na in cytosol										P/Na in mitochondria																																			Mitochondria	20	1.2	6.3	2.6
	Control	Stage 1	Stage 2	Stage 3	Stage 4	Stage 5	Stage 0	Stress			Control	Stage 1	Stage 2	Stage 3	Stage 4	Stage 5	Stage 0	Stress
P/Na	11	2.6	5.7	0.6	1.9	1.2	8.8	14		P/Na	20	1.2	6.3	2.6	1.1	1.4	33.7	24
[truncated: 4 more columns]

## Sheet: Feuil2
Nitrogen in condensed chromatin									Nitrogen in nucleoplasm									Nitrogen in cytosol									Nitrogen in mitochondria
	Control	Stage 1	Stage 2	Stage 3	Stage 4	Stage 5	Stage 0			Control	Stage 1	Stage 2	Stage 3	Stage 4	Stage 5	Stage 0			Control	Stage 1	Stage 2	Stage 3	Stage 4	Stage 5	Stage 0			Control	Stage 1	Stage 2	Stage 3	Stage 4	Stage 5	Stage 0
Nitrogen in mmol/L	5500	1695	1805	2154	2716	2355	1686		Nitrogen in mmol/L	1500	220	832	1201	1828	1890	678		Nitrogen in mmol/L	1700	627	916	1456	1786	2350	1012		Nitrogen in mmol/L	4000	3940	2275	2335	2711	2902	2413
SEM	400	235	208	204	193	194	158		SEM	130	309	171	179	147	167	122		SEM	180	249	200	206	191	180	134		SEM	350	256	233	269	248	260	219
Phosphorus in condensed chromatin									Phosphorus in nucleoplasm									Phosphorus in cytosol									Phosphorus in mitochondria
	Control	Stage 1	Stage 2	Stage 3	Stage 4	Stage 5	Stage 0			Control	Stage 1	Stage 2	Stage 3	Stage 4	Stage 5	Stage 0			Control	Stage 1	Stage 2	Stage 3	Stage 4	Stage 5	Stage 0			Control	Stage 1	Stage 2	Stage 3	Stage 4	Stage 5	Stage 0
Phosphorus in mmol/L	650	167	227	251	305	287	229		Phosphorus in mmol/L	150	63	83	63	92	58	72		Phosphorus in mmol/L	220	118	174	178	193	193	105		Phosphorus in mmol/L	400	251	168	179	148	200	202
SEM	100	17	16	16	15	15	13		SEM	20	13	11	10	8	8	8		SEM	20	16	14	14	13	12	9		SEM	30	16	15	16	14	15	14
Potassium in condensed chromatin									Potassium in nucleoplasm									Potassium in cytosol									Potassium in mitochondria
	Control	Stage 1	Stage 2	Stage 3	Stage 4	Stage 5	Stage 0			Control	Stage 1	Stage 2	Stage 3	Stage 4	Stage 5	Stage 0			Control	Stage 1	Stage 2	Stage 3	Stage 4	Stage 5	Stage 0			Control	Stage 1	Stage 2	Stage 3	Stage 4	Stage 5	Stage 0
Potassium in mmol/L	462	114	135	76	37	28	147		Potassium in mmol/L	186	48	76	47	32	15	80		Potassium in mmol/L	226	69	92	63	79	23	94		Potassium in mmol/L	353	124	146	91	29	31	148
SEM	20	9	10	8	5	5	8		SEM	12	9	8	6	4	4	6		SEM	14	10	9	7	6	5	7		SEM	20	9	10	9	7	7	10
Sodium in condensed chromatin									Sodium in nucleoplasm									Sodium in cytosol									Sodium in mitochondria
	Control	Stage 1	Stage 2	Stage 3	Stage 4	Stage 5	Stage 0			Control	Stage 1	Stage 2	Stage 3	Stage 4	Stage 5	Stage 0			Control	Stage 1	Stage 2	Stage 3	Stage 4	Stage 5	Stage 0			Control	Stage 1	Stage 2	Stage 3	Stage 4	Stage 5	Stage 0
Sodium in mmol/L	20	124	51	87	193	163	24		Sodium in mmol/L	10	79	33	63	102	116	12		Sodium in mmol/L	20	45	31	87	102	155	12		Sodium in mmol/L	20	216	26	69	132	144	6
SEM	8	17	13	13	14	14	8		SEM	7	17	11	11	10	12	7		SEM	8	15	12	13	12	12	7		SEM	10	17	12	16	16	17	10
Chloride in condensed chromatin									Chloride in nucleoplasm									Chloride in cytosol									Chloride in mitochondria
	Control	Stage 1	Stage 2	Stage 3	Stage 4	Stage 5	Stage 0			Control	Stage 1	Stage 2	Stage 3	Stage 4	Stage 5	Stage 0			Control	Stage 1	Stage 2	Stage 3	Stage 4	Stage 5	Stage 0			Control	Stage 1	Stage 2	Stage 3	Stage 4	Stage 5	Stage 0
Chloride in mmol/L	82	72	46	61	84	78	33		Chloride in mmol/L	44	38	35	46	61	95	21		Chloride in mmol/L	56	21	28	49	61	103	25		Chloride in mmol/L	68	163	24	70	78	132	22
SEM	16	12	10	10	9	9	7		SEM	11	10	8	9	7	9	6		SEM	12	11	9	10	9	9	6		SEM	16	13	8	12	12	13	8
Sulphur in condensed chromatin									Sulphur in nucleoplasm									Sulphur in cytosol									Sulphur in mitochondria
	Control	Stage 1	Stage 2	Stage 3	Stage 4	Stage 5	Stage 0			Control	Stage 1	Stage 2	Stage 3	Stage 4	Stage 5	Stage 0			Control	Stage 1	Stage 2	Stage 3	Stage 4	Stage 5	Stage 0			Control	Stage 1	Stage 2	Stage 3	Stage 4	Stage 5	Stage 0
Sulphur in mmol/L	80	49	31	28	44	32	25		Sulphur in mmol/L	50	34	26	44	60	59	25		Sulphur in mmol/L	60	17	40	44	62	64	33		Sulphur in mmol/L	160	117	100	82	66	102	81
SEM	20	10	10	9	8	8	7		SEM	10	11	8	9	7	8	6		SEM	15	12	10	10	9	9	7		SEM	20	13	11	13	12	13	11
Magnesium in condensed chromatin									Magnesium in nucleoplasm									Magnesium in cytosol									Magnesium in mitochondria
	Control	Stage 1	Stage 2	Stage 3	Stage 4	Stage 5	Stage 0			Control	Stage 1	Stage 2	Stage 3	Stage 4	Stage 5	Stage 0			Control	Stage 1	Stage 2	Stage 3	Stage 4	Stage 5	Stage 0			Control	Stage 1	Stage 2	Stage 3	Stage 4	Stage 5	Stage 0
Magnesium in mmol/L	32	20	24	15	16	16	12		Magnesium in mmol/L	13	24	14	21	15	13	9		Magnesium in mmol/L	21	0	34	10	18	16	15		Magnesium in mmol/L	55	36	15	30	0	20	26
SEM	13	10	9	9	8	8	7		SEM	9	11	8	8	6	7	5		SEM	11	13	10	9	8	8	6		SEM	16	12	11	12	10	11	9
